# Supplementary material for: “COVID Is Another Layer of Problematic Things”: Change, Vulnerability, and COVID-19 among University Students
Source: Int J Environ Res Public Health. 2022 Nov 30;19(23):15947. doi: 10.3390/ijerph192315947 (PMC9739650; doi:10.3390/ijerph192315947)
Supplement: Supplementary file 1 [file ijerph-19-15947-s001.zip]

Archive with 3 entries (3 files):
- Qualitative Interview.EJS.pdf
- Table S1.pdf
- Table S2 supplementary quotes.EJS.pdf
